# Supplementary material for: Exploring the Quality and Application Potential of the Remaining Tea Stems after the Postharvest Tea Leaves: The Example of Lu’an Guapian Tea (Camellia sinensis L.)
Source: Foods. 2022 Aug 6;11(15):2357. doi: 10.3390/foods11152357 (PMC9368606; doi:10.3390/foods11152357)
Supplement: Supplementary file 1 [file foods-11-02357-s001.zip]

Archive with 1 entries (1 files):
- foods-1830827-supplementary.pdf
